# Supplementary material for: Correlation between Neutrophil-to-Lymphocyte Ratio, Platelets-to-Lymphocyte Ratio, C-Reactive Protein-to-Albumin Ratio and Clinical Picture of Elderly Chronic Heart Failure Patients
Source: J Clin Med. 2024 Jan 12;13(2):433. doi: 10.3390/jcm13020433 (PMC10817038; doi:10.3390/jcm13020433)
Supplement: Supplementary file 1 [file jcm-13-00433-s001.zip]

Archive with 1 entries (1 files):
- jcm-2788296-supplementary.pdf
